# Supplementary material for: Design and Optimization of PEDOT/Graphene Oxide and PEDOT/Reduced Graphene Oxide Electrodes to Improve the Performance of Microbial Fuel Cells, Accompanied by Comprehensive Electrochemical Analysis
Source: Polymers (Basel). 2024 Nov 10;16(22):3134. doi: 10.3390/polym16223134 (PMC11598706; doi:10.3390/polym16223134)
Supplement: Supplementary file 1 [file polymers-16-03134-s001.zip]

Archive with 1 entries (1 files):
- polymers-3294200-supplementary.pdf
